# Supplementary material for: Interconnections between the Cation/Alkaline pH-Responsive Slt and the Ambient pH Response of PacC/Pal Pathways in Aspergillus nidulans
Source: Cells. 2024 Apr 8;13(7):651. doi: 10.3390/cells13070651 (PMC11011638; doi:10.3390/cells13070651)
Supplement: Supplementary file 1 [file cells-13-00651-s001.zip]

Archive with 1 entries (1 files):
- cells-2894116-supplementary.pdf
